# Supplementary material for: Fluorogenic Aptamer-Based Hybridization Chain Reaction for Signal-Amplified Imaging of Apurinic/Apyrimidinic Endonuclease 1 in Living Cells
Source: Biosensors (Basel). 2024 May 27;14(6):274. doi: 10.3390/bios14060274 (PMC11202136; doi:10.3390/bios14060274)
Supplement: Supplementary file 1 [file biosensors-14-00274-s001.zip]

Archive with 1 entries (1 files):
- biosensors-2979053-supplementary.pdf
